# Supplementary material for: Forward-scatter and side-scatter dataset for epithelial cells from touch samples analyzed by flow cytometry
Source: Data Brief. 2015 Dec 19;6:416–8. doi: 10.1016/j.dib.2015.12.027 (PMC4709467; doi:10.1016/j.dib.2015.12.027)
Supplement: Supplementary file 2 — Supplementary material [file mmc2.zip]

Archive with 1 entries (1 files):
- FSC SSC Fig DiB compressed.tif
